# Supplementary material for: ﻿Checklist of the genus Ridsdalea (Rubiaceae, Gardenieae) in Vietnam with description of the new species R.backanensis
Source: PhytoKeys. 2024 Mar 1;239:1–12. doi: 10.3897/phytokeys.239.113017 (PMC10924167; doi:10.3897/phytokeys.239.113017)
Supplement: XML Treatment for Ridsdalea [file phytokeys.239.113017-treatment1.xml]

<!DOCTYPE tp:taxon-treatment
  PUBLIC "-//TaxonX//DTD Taxonomic Treatment Publishing DTD v0 20100105//EN" "tax-treatment-NSO.dtd">
<tp:taxon-treatment xmlns:tp="http://www.plazi.org/taxpub"><tp:treatment-meta><kwd-group><label>Taxon classification</label><kwd>
                <named-content content-type="kingdom">Plantae</named-content>
              </kwd><kwd>
                <named-content content-type="order">Gentianales</named-content>
              </kwd><kwd>
                <named-content content-type="family">Rubiaceae</named-content>
              </kwd></kwd-group><mixed-citation publication-type="journal"><person-group><name><surname>Van Phung</surname><given-names>Khoa</given-names></name><name><surname>Averyanov</surname><given-names>Leonid V.</given-names></name><name><surname>Maisak</surname><given-names>Tatiana V.</given-names></name><name><surname>Krupkina</surname><given-names>Ludmila I.</given-names></name><name><surname>Cao</surname><given-names>Hai Xuan</given-names></name><name><surname>Nguyen</surname><given-names>Cuong Huu</given-names></name></person-group><article-title>﻿Checklist of the genus <italic><tp:taxon-name><tp:taxon-name-part taxon-name-part-type="genus" reg="Ridsdalea">Ridsdalea</tp:taxon-name-part></tp:taxon-name></italic> (<tp:taxon-name><tp:taxon-name-part taxon-name-part-type="family">Rubiaceae</tp:taxon-name-part></tp:taxon-name>, <tp:taxon-name><tp:taxon-name-part taxon-name-part-type="tribe">Gardenieae</tp:taxon-name-part></tp:taxon-name>) in Vietnam with description of the new species <italic><tp:taxon-name><tp:taxon-name-part taxon-name-part-type="genus" reg="Ridsdalea">R.</tp:taxon-name-part><tp:taxon-name-part taxon-name-part-type="species" reg="backanensis">backanensis</tp:taxon-name-part></tp:taxon-name></italic></article-title><source>PhytoKeys</source><day>01</day><month>03</month><year>2024</year><volume>239</volume><fpage>1</fpage><lpage>12</lpage><pub-id pub-id-type="doi">10.3897/phytokeys.239.113017</pub-id></mixed-citation></tp:treatment-meta><tp:nomenclature><label>﻿</label><tp:taxon-name>
              <object-id xmlns:xlink="http://www.w3.org/1999/xlink" content-type="arpha" xlink:type="simple">4F1000AE-F628-55CD-9940-2EB2F4173329</object-id>
              <tp:taxon-name-part taxon-name-part-type="genus" reg="Ridsdalea">Ridsdalea</tp:taxon-name-part>
            </tp:taxon-name><tp:taxon-authority>J.T.Pereira &amp; K.M.Wong (in Wong and Pereira 2016: 42).</tp:taxon-authority></tp:nomenclature><tp:treatment-sec sec-type="material" id="SECID0EVMAC"><title>Type.</title><p><italic><tp:taxon-name><tp:taxon-name-part taxon-name-part-type="genus" reg="Ridsdalea">Ridsdalea</tp:taxon-name-part><tp:taxon-name-part taxon-name-part-type="species" reg="grandis">grandis</tp:taxon-name-part></tp:taxon-name></italic> (Korth.) J.T.Pereira (in <xref ref-type="bibr" rid="B24">Wong and Pereira 2016</xref>: 46). ≡ <italic><tp:taxon-name><tp:taxon-name-part taxon-name-part-type="genus" reg="Gardenia">Gardenia</tp:taxon-name-part><tp:taxon-name-part taxon-name-part-type="species" reg="grandis">grandis</tp:taxon-name-part></tp:taxon-name></italic> Korth. (<xref ref-type="bibr" rid="B10">Korthals 1851</xref>: 191).</p></tp:treatment-sec><tp:treatment-sec sec-type="description" id="SECID0EZNAC"><title>Description.</title><p>Large shrubs to small, medium or large trees with unarmed trunk and branches. Branches opposite and decussate on the trunk, sympodial in development. Leaves opposite or verticillate in groups of 2–3, each trifoliate group based on a distal node with only one leaf normally developed and the proximal node with a pair of normal leaves; leaves petiolate to subsessile, axils of the midrib, secondary veins, and sometimes other vein junctions frequently with domatia on the abaxial leaf surface; margin entire. Stipules interpetiolar, without distinct venation, free or hardly fused at the base, persistent to caducous, inner surface hairy with colleters restricted to 1–several rows. Inflorescence terminal or pseudoaxillary (terminal in origin, later appearing lateral because of displacement to one side during sympodial branch development), distinctly cymose, several-flowered or sometimes reduced to a 1-flowered structure, distinctly pedunculate to subsessile. Flowers bisexual, pedicellate or sometimes subsessile, small or large with corolla tube less than 15 cm long. Calyx 5–8(–10)-lobed, colleters present in small groups on the inner surface, glabrous or glabrescent to hairy on the outside. Corolla commonly 5-, rarely 6–8-merous; hypocrateriform or campanulate; the tube white or white with reddish purple speckles or blotches inside, the outer and inner surface glabrous or hairy; lobes contorted to the left in the flower bud; stamens attached at the upper part of the corolla tube, anthers sessile or subsessile, linear or narrowly lanceolate; style shorter than, as long as, or slightly exceeding the corolla tube, mostly glabrous; stigma clavate to fusiform, 2-lobed, smooth to somewhat ribbed; ovary 2-celled; ovules many; placentation axile. Mature fruits baccate, indehiscent, globose or broadly ellipsoid, 2–5 cm across, 2-locular, outer surface smooth. Seeds many, immersed in a dark brown pulp-like placental tissue (<xref ref-type="bibr" rid="B5">Chen and Taylor 2011</xref>; <xref ref-type="bibr" rid="B24">Wong and Pereira 2016</xref>).</p><p>32 species in Myanmar, SW China, Thailand, Laos, Cambodia, Vietnam, Malacca Peninsula. Indonesia, Philippines, New Guinea. In Vietnam 6 species (2 endemic, found in Bac Kan and Lam Dong provinces).</p></tp:treatment-sec><ref-list><ref id="B24"><mixed-citation xmlns:xlink="http://www.w3.org/1999/xlink" xlink:type="simple"><person-group><name name-style="western"><surname>Wong</surname><given-names>KM</given-names></name><name name-style="western"><surname>Pereira</surname><given-names>JT</given-names></name></person-group> (<year>2016</year>) <article-title>A taxonomic treatment of the Asiatic allies of <italic><tp:taxon-name><tp:taxon-name-part taxon-name-part-type="genus">Rothmannia</tp:taxon-name-part></tp:taxon-name></italic> (<tp:taxon-name><tp:taxon-name-part taxon-name-part-type="family">Rubiaceae</tp:taxon-name-part></tp:taxon-name>: <tp:taxon-name><tp:taxon-name-part taxon-name-part-type="tribe">Gardenieae</tp:taxon-name-part></tp:taxon-name>), including the new genera <italic><tp:taxon-name><tp:taxon-name-part taxon-name-part-type="genus">Ridsdalea</tp:taxon-name-part></tp:taxon-name></italic> and <italic><tp:taxon-name><tp:taxon-name-part taxon-name-part-type="genus">Singaporandia</tp:taxon-name-part></tp:taxon-name></italic>.</article-title><source>Sandakania</source><volume>21</volume>: <fpage>21</fpage>–<lpage>64</lpage>.</mixed-citation></ref><ref id="B10"><mixed-citation xmlns:xlink="http://www.w3.org/1999/xlink" xlink:type="simple"><person-group><name name-style="western"><surname>Korthals</surname><given-names>PW</given-names></name></person-group> (<year>1851</year>) <article-title>Overzigt der Rubiaceȅn van de Nederlandsch-Oostindische Kolonien.</article-title><source>Nederlandsch Kruidkundig Archief</source><volume>2</volume>(<issue>2</issue>): <fpage>145</fpage>–<lpage>269</lpage>.</mixed-citation></ref><ref id="B5"><mixed-citation xmlns:xlink="http://www.w3.org/1999/xlink" xlink:type="simple"><person-group><name name-style="western"><surname>Chen</surname><given-names>T</given-names></name><name name-style="western"><surname>Taylor</surname><given-names>CM</given-names></name></person-group> (<year>2011</year>) <article-title><tp:taxon-name><tp:taxon-name-part taxon-name-part-type="genus">Rothmannia</tp:taxon-name-part></tp:taxon-name> Thunberg.</article-title> In: <person-group><name name-style="western"><surname>Wu</surname><given-names>ZY</given-names></name><name name-style="western"><surname>Hong</surname><given-names>DY</given-names></name><name name-style="western"><surname>Raven</surname><given-names>PH</given-names></name></person-group> (<role>Eds</role>) <issue-title>Flora of China.</issue-title><source>Vol. 19. Science Press, Beijing &amp; Missouri Botanical Garden Press, St. Louis</source>, <fpage>304</fpage>–<lpage>305</lpage>.</mixed-citation></ref></ref-list></tp:taxon-treatment>
