# Supplementary material for: ﻿Checklist of the genus Ridsdalea (Rubiaceae, Gardenieae) in Vietnam with description of the new species R.backanensis
Source: PhytoKeys. 2024 Mar 1;239:1–12. doi: 10.3897/phytokeys.239.113017 (PMC10924167; doi:10.3897/phytokeys.239.113017)
Supplement: XML Treatment for Ridsdalea daweishanensis [file phytokeys.239.113017-treatment3.xml]

<!DOCTYPE tp:taxon-treatment
  PUBLIC "-//TaxonX//DTD Taxonomic Treatment Publishing DTD v0 20100105//EN" "tax-treatment-NSO.dtd">
<tp:taxon-treatment xmlns:tp="http://www.plazi.org/taxpub"><tp:treatment-meta><kwd-group><label>Taxon classification</label><kwd>
                <named-content content-type="kingdom">Plantae</named-content>
              </kwd><kwd>
                <named-content content-type="order">Gentianales</named-content>
              </kwd><kwd>
                <named-content content-type="family">Rubiaceae</named-content>
              </kwd></kwd-group><mixed-citation publication-type="journal"><person-group><name><surname>Van Phung</surname><given-names>Khoa</given-names></name><name><surname>Averyanov</surname><given-names>Leonid V.</given-names></name><name><surname>Maisak</surname><given-names>Tatiana V.</given-names></name><name><surname>Krupkina</surname><given-names>Ludmila I.</given-names></name><name><surname>Cao</surname><given-names>Hai Xuan</given-names></name><name><surname>Nguyen</surname><given-names>Cuong Huu</given-names></name></person-group><article-title>﻿Checklist of the genus <italic><tp:taxon-name><tp:taxon-name-part taxon-name-part-type="genus" reg="Ridsdalea">Ridsdalea</tp:taxon-name-part></tp:taxon-name></italic> (<tp:taxon-name><tp:taxon-name-part taxon-name-part-type="family">Rubiaceae</tp:taxon-name-part></tp:taxon-name>, <tp:taxon-name><tp:taxon-name-part taxon-name-part-type="tribe">Gardenieae</tp:taxon-name-part></tp:taxon-name>) in Vietnam with description of the new species <italic><tp:taxon-name><tp:taxon-name-part taxon-name-part-type="genus" reg="Ridsdalea">R.</tp:taxon-name-part><tp:taxon-name-part taxon-name-part-type="species" reg="backanensis">backanensis</tp:taxon-name-part></tp:taxon-name></italic></article-title><source>PhytoKeys</source><day>01</day><month>03</month><year>2024</year><volume>239</volume><fpage>1</fpage><lpage>12</lpage><pub-id pub-id-type="doi">10.3897/phytokeys.239.113017</pub-id></mixed-citation></tp:treatment-meta><tp:nomenclature><label>﻿</label><tp:taxon-name>
              <object-id xmlns:xlink="http://www.w3.org/1999/xlink" content-type="arpha" xlink:type="simple">FAA807C5-B824-5B66-B9A3-5FC386317F3D</object-id>
              <tp:taxon-name-part taxon-name-part-type="genus" reg="Ridsdalea">Ridsdalea</tp:taxon-name-part>
              <tp:taxon-name-part taxon-name-part-type="species" reg="daweishanensis">daweishanensis</tp:taxon-name-part>
            </tp:taxon-name><tp:taxon-authority>(Y.M.Shui &amp; W.H.Chen) J.T.Pereira (in Wong and Pereira 2016: 45).</tp:taxon-authority><tp:nomenclature-citation-list><tp:nomenclature-citation><tp:taxon-name>
                  <tp:taxon-name-part taxon-name-part-type="status">≡</tp:taxon-name-part>
                  <tp:taxon-name-part taxon-name-part-type="genus" reg="Rothmannia">Rothmannia</tp:taxon-name-part>
                  <tp:taxon-name-part taxon-name-part-type="species" reg="daweishanensis">daweishanensis</tp:taxon-name-part>
                </tp:taxon-name><comment> Y.M.Shui &amp; W.H.Chen (<xref ref-type="bibr" rid="B18">Shui et al. 2003</xref>: 322, <xref ref-type="bibr" rid="B25">Zhang et al. 2007</xref>: 92). Type. China. Yunnan: Maguan, Gulinqing, Woody Station nearby Nanxi Community of Hekou, <italic>Shui et al. 14496</italic> (Holotype: KUN; Isotypes: KUN, MO). </comment></tp:nomenclature-citation></tp:nomenclature-citation-list></tp:nomenclature><tp:treatment-sec sec-type="distribution" id="SECID0EK2AE"><title>Distribution.</title><p>S China (SE Yunnan), NW Vietnam (Lang Son Province).</p></tp:treatment-sec><ref-list><ref id="B18"><mixed-citation xmlns:xlink="http://www.w3.org/1999/xlink" xlink:type="simple"><person-group><name name-style="western"><surname>Shui</surname><given-names>YM</given-names></name><name name-style="western"><surname>Chen</surname><given-names>WH</given-names></name><name name-style="western"><surname>Chen</surname><given-names>WC</given-names></name></person-group> (<year>2003</year>) <article-title>A new species of <italic><tp:taxon-name><tp:taxon-name-part taxon-name-part-type="genus">Rothmannia</tp:taxon-name-part></tp:taxon-name></italic> (<tp:taxon-name><tp:taxon-name-part taxon-name-part-type="family">Rubiaceae</tp:taxon-name-part></tp:taxon-name>) from Yunnan, China.</article-title><source>Novon</source><volume>13</volume>(<issue>3</issue>): <fpage>322</fpage>–<lpage>324</lpage>. <ext-link xlink:href="10.2307/3393267" ext-link-type="doi" xlink:type="simple">https://doi.org/10.2307/3393267</ext-link></mixed-citation></ref><ref id="B25"><mixed-citation xmlns:xlink="http://www.w3.org/1999/xlink" xlink:type="simple"><person-group><name name-style="western"><surname>Zhang</surname><given-names>MD</given-names></name><name name-style="western"><surname>Chen</surname><given-names>WH</given-names></name><name name-style="western"><surname>Shui</surname><given-names>YM</given-names></name></person-group> (<year>2007</year>) <article-title>Miscellaneous notes on the tribe <tp:taxon-name><tp:taxon-name-part taxon-name-part-type="tribe">Gardenieae</tp:taxon-name-part></tp:taxon-name> (<tp:taxon-name><tp:taxon-name-part taxon-name-part-type="family">Rubiaceae</tp:taxon-name-part></tp:taxon-name>) from China and Vietnam.</article-title><source>Acta Phytotaxonomica Sinica</source><volume>45</volume>: <fpage>90</fpage>–<lpage>93</lpage>. <ext-link xlink:href="10.1360/aps06165" ext-link-type="doi" xlink:type="simple">https://doi.org/10.1360/aps06165</ext-link></mixed-citation></ref></ref-list></tp:taxon-treatment>
