# Supplementary material for: ﻿Checklist of the genus Ridsdalea (Rubiaceae, Gardenieae) in Vietnam with description of the new species R.backanensis
Source: PhytoKeys. 2024 Mar 1;239:1–12. doi: 10.3897/phytokeys.239.113017 (PMC10924167; doi:10.3897/phytokeys.239.113017)
Supplement: XML Treatment for Ridsdalea eucodon [file phytokeys.239.113017-treatment4.xml]

<!DOCTYPE tp:taxon-treatment
  PUBLIC "-//TaxonX//DTD Taxonomic Treatment Publishing DTD v0 20100105//EN" "tax-treatment-NSO.dtd">
<tp:taxon-treatment xmlns:tp="http://www.plazi.org/taxpub"><tp:treatment-meta><kwd-group><label>Taxon classification</label><kwd>
                <named-content content-type="kingdom">Plantae</named-content>
              </kwd><kwd>
                <named-content content-type="order">Gentianales</named-content>
              </kwd><kwd>
                <named-content content-type="family">Rubiaceae</named-content>
              </kwd></kwd-group><mixed-citation publication-type="journal"><person-group><name><surname>Van Phung</surname><given-names>Khoa</given-names></name><name><surname>Averyanov</surname><given-names>Leonid V.</given-names></name><name><surname>Maisak</surname><given-names>Tatiana V.</given-names></name><name><surname>Krupkina</surname><given-names>Ludmila I.</given-names></name><name><surname>Cao</surname><given-names>Hai Xuan</given-names></name><name><surname>Nguyen</surname><given-names>Cuong Huu</given-names></name></person-group><article-title>﻿Checklist of the genus <italic><tp:taxon-name><tp:taxon-name-part taxon-name-part-type="genus" reg="Ridsdalea">Ridsdalea</tp:taxon-name-part></tp:taxon-name></italic> (<tp:taxon-name><tp:taxon-name-part taxon-name-part-type="family">Rubiaceae</tp:taxon-name-part></tp:taxon-name>, <tp:taxon-name><tp:taxon-name-part taxon-name-part-type="tribe">Gardenieae</tp:taxon-name-part></tp:taxon-name>) in Vietnam with description of the new species <italic><tp:taxon-name><tp:taxon-name-part taxon-name-part-type="genus" reg="Ridsdalea">R.</tp:taxon-name-part><tp:taxon-name-part taxon-name-part-type="species" reg="backanensis">backanensis</tp:taxon-name-part></tp:taxon-name></italic></article-title><source>PhytoKeys</source><day>01</day><month>03</month><year>2024</year><volume>239</volume><fpage>1</fpage><lpage>12</lpage><pub-id pub-id-type="doi">10.3897/phytokeys.239.113017</pub-id></mixed-citation></tp:treatment-meta><tp:nomenclature><label>﻿</label><tp:taxon-name>
              <object-id xmlns:xlink="http://www.w3.org/1999/xlink" content-type="arpha" xlink:type="simple">DD61B065-710F-52CE-8B00-6D16B0FDF7E0</object-id>
              <tp:taxon-name-part taxon-name-part-type="genus" reg="Ridsdalea">Ridsdalea</tp:taxon-name-part>
              <tp:taxon-name-part taxon-name-part-type="species" reg="eucodon">eucodon</tp:taxon-name-part>
            </tp:taxon-name><tp:taxon-authority>(K.Schum.) J.T.Pereira (in Wong and Pereira 2016: 45).</tp:taxon-authority><tp:nomenclature-citation-list><tp:nomenclature-citation><tp:taxon-name>
                  <tp:taxon-name-part taxon-name-part-type="status">≡</tp:taxon-name-part>
                  <tp:taxon-name-part taxon-name-part-type="genus" reg="Randia">Randia</tp:taxon-name-part>
                  <tp:taxon-name-part taxon-name-part-type="species" reg="eucodon">eucodon</tp:taxon-name-part>
                </tp:taxon-name><comment> K.Schum. (in <xref ref-type="bibr" rid="B17">Schmidt 1902</xref>: 333). Type. Thailand. Koh Chang, <italic>Schmidt 717</italic> (Holotype: C; Isotype: K). </comment></tp:nomenclature-citation><tp:nomenclature-citation><tp:taxon-name>
                  <tp:taxon-name-part taxon-name-part-type="status">=</tp:taxon-name-part>
                  <tp:taxon-name-part taxon-name-part-type="genus" reg="Randia">Randia</tp:taxon-name-part>
                  <tp:taxon-name-part taxon-name-part-type="species" reg="exaltata">exaltata</tp:taxon-name-part>
                  <tp:taxon-name-part taxon-name-part-type="authority">Griff.</tp:taxon-name-part>
                  <tp:taxon-name-part taxon-name-part-type="infraspecific-rank">var.</tp:taxon-name-part>
                  <tp:taxon-name-part taxon-name-part-type="variety" reg="griffithiana">griffithiana</tp:taxon-name-part>
                </tp:taxon-name><comment> Pierre ex Pit. (<xref ref-type="bibr" rid="B14">Pitard 1923</xref>: 246). Lectotype. Vietnam. Bienhoa: Bao Chiang, <italic>Pierre 1625</italic> (Lectotype: P P00199261 designated by <xref ref-type="bibr" rid="B24">Wong and Pereira 2016</xref>: 45; Isolectotypes: K, NY, P P00199260). </comment></tp:nomenclature-citation></tp:nomenclature-citation-list></tp:nomenclature><tp:treatment-sec sec-type="distribution" id="SECID0EN5AE"><title>Distribution.</title><p>S Thailand, S Vietnam (Dong Nai and Khanh Hoa provinces).</p></tp:treatment-sec><ref-list><ref id="B17"><mixed-citation xmlns:xlink="http://www.w3.org/1999/xlink" xlink:type="simple"><person-group><name name-style="western"><surname>Schmidt</surname><given-names>EJ</given-names></name></person-group> (<year>1902</year>) <article-title>Flora of Koh Chang. Contributions to the knowledge of the vegetation in the Gulf of Siam, part 6.</article-title><source>Botanisk Tidsskrift</source><volume>24</volume>: <fpage>329</fpage>–<lpage>341</lpage>.</mixed-citation></ref><ref id="B14"><mixed-citation xmlns:xlink="http://www.w3.org/1999/xlink" xlink:type="simple"><person-group><name name-style="western"><surname>Pitard</surname><given-names>CJ</given-names></name></person-group> (<year>1923</year>) <article-title>Rubiacées.</article-title> In: <person-group><name name-style="western"><surname>Lecomte</surname><given-names>MH</given-names></name><name name-style="western"><surname>Humbert</surname><given-names>H</given-names></name></person-group> (<role>Eds</role>) <issue-title>Flore générale de l’Indo-Chine.</issue-title><source>Vol. 3. Masson et Cie, Paris</source>, <fpage>20</fpage>–<lpage>442</lpage>.</mixed-citation></ref><ref id="B24"><mixed-citation xmlns:xlink="http://www.w3.org/1999/xlink" xlink:type="simple"><person-group><name name-style="western"><surname>Wong</surname><given-names>KM</given-names></name><name name-style="western"><surname>Pereira</surname><given-names>JT</given-names></name></person-group> (<year>2016</year>) <article-title>A taxonomic treatment of the Asiatic allies of <italic><tp:taxon-name><tp:taxon-name-part taxon-name-part-type="genus">Rothmannia</tp:taxon-name-part></tp:taxon-name></italic> (<tp:taxon-name><tp:taxon-name-part taxon-name-part-type="family">Rubiaceae</tp:taxon-name-part></tp:taxon-name>: <tp:taxon-name><tp:taxon-name-part taxon-name-part-type="tribe">Gardenieae</tp:taxon-name-part></tp:taxon-name>), including the new genera <italic><tp:taxon-name><tp:taxon-name-part taxon-name-part-type="genus">Ridsdalea</tp:taxon-name-part></tp:taxon-name></italic> and <italic><tp:taxon-name><tp:taxon-name-part taxon-name-part-type="genus">Singaporandia</tp:taxon-name-part></tp:taxon-name></italic>.</article-title><source>Sandakania</source><volume>21</volume>: <fpage>21</fpage>–<lpage>64</lpage>.</mixed-citation></ref></ref-list></tp:taxon-treatment>
