# Supplementary material for: ﻿Checklist of the genus Ridsdalea (Rubiaceae, Gardenieae) in Vietnam with description of the new species R.backanensis
Source: PhytoKeys. 2024 Mar 1;239:1–12. doi: 10.3897/phytokeys.239.113017 (PMC10924167; doi:10.3897/phytokeys.239.113017)
Supplement: XML Treatment for Ridsdalea kampucheana [file phytokeys.239.113017-treatment5.xml]

<!DOCTYPE tp:taxon-treatment
  PUBLIC "-//TaxonX//DTD Taxonomic Treatment Publishing DTD v0 20100105//EN" "tax-treatment-NSO.dtd">
<tp:taxon-treatment xmlns:tp="http://www.plazi.org/taxpub"><tp:treatment-meta><kwd-group><label>Taxon classification</label><kwd>
                <named-content content-type="kingdom">Plantae</named-content>
              </kwd><kwd>
                <named-content content-type="order">Gentianales</named-content>
              </kwd><kwd>
                <named-content content-type="family">Rubiaceae</named-content>
              </kwd></kwd-group><mixed-citation publication-type="journal"><person-group><name><surname>Van Phung</surname><given-names>Khoa</given-names></name><name><surname>Averyanov</surname><given-names>Leonid V.</given-names></name><name><surname>Maisak</surname><given-names>Tatiana V.</given-names></name><name><surname>Krupkina</surname><given-names>Ludmila I.</given-names></name><name><surname>Cao</surname><given-names>Hai Xuan</given-names></name><name><surname>Nguyen</surname><given-names>Cuong Huu</given-names></name></person-group><article-title>﻿Checklist of the genus <italic><tp:taxon-name><tp:taxon-name-part taxon-name-part-type="genus" reg="Ridsdalea">Ridsdalea</tp:taxon-name-part></tp:taxon-name></italic> (<tp:taxon-name><tp:taxon-name-part taxon-name-part-type="family">Rubiaceae</tp:taxon-name-part></tp:taxon-name>, <tp:taxon-name><tp:taxon-name-part taxon-name-part-type="tribe">Gardenieae</tp:taxon-name-part></tp:taxon-name>) in Vietnam with description of the new species <italic><tp:taxon-name><tp:taxon-name-part taxon-name-part-type="genus" reg="Ridsdalea">R.</tp:taxon-name-part><tp:taxon-name-part taxon-name-part-type="species" reg="backanensis">backanensis</tp:taxon-name-part></tp:taxon-name></italic></article-title><source>PhytoKeys</source><day>01</day><month>03</month><year>2024</year><volume>239</volume><fpage>1</fpage><lpage>12</lpage><pub-id pub-id-type="doi">10.3897/phytokeys.239.113017</pub-id></mixed-citation></tp:treatment-meta><tp:nomenclature><label>﻿</label><tp:taxon-name>
              <object-id xmlns:xlink="http://www.w3.org/1999/xlink" content-type="arpha" xlink:type="simple">19A17972-CB3A-592D-AB05-F65FBA08CB8B</object-id>
              <tp:taxon-name-part taxon-name-part-type="genus" reg="Ridsdalea">Ridsdalea</tp:taxon-name-part>
              <tp:taxon-name-part taxon-name-part-type="species" reg="kampucheana">kampucheana</tp:taxon-name-part>
            </tp:taxon-name><tp:taxon-authority>(Tirveng.) J.T.Pereira (in Wong and Pereira 2016: 46).</tp:taxon-authority><tp:nomenclature-citation-list><tp:nomenclature-citation><tp:taxon-name>
                  <tp:taxon-name-part taxon-name-part-type="status">≡</tp:taxon-name-part>
                  <tp:taxon-name-part taxon-name-part-type="genus" reg="Rothmannia">Rothmannia</tp:taxon-name-part>
                  <tp:taxon-name-part taxon-name-part-type="species" reg="kampucheana">kampucheana</tp:taxon-name-part>
                </tp:taxon-name><comment> Tirveng. (<xref ref-type="bibr" rid="B21">Tirvengadum 1983</xref>: 466). Type. Cambodia. Nord de Kampot, 5 Feb 1928, <italic>Poilane 14676</italic> (Holotype: P). </comment></tp:nomenclature-citation></tp:nomenclature-citation-list></tp:nomenclature><tp:treatment-sec sec-type="distribution" id="SECID0EQAAG"><title>Distribution.</title><p>SW Cambodia, S Vietnam (An Giang and Kien Giang provinces).</p></tp:treatment-sec><ref-list><ref id="B21"><mixed-citation xmlns:xlink="http://www.w3.org/1999/xlink" xlink:type="simple"><person-group><name name-style="western"><surname>Tirvengadum</surname><given-names>DD</given-names></name></person-group> (<year>1983</year>) <article-title>New taxa and name changes in tropical Asiatic <tp:taxon-name><tp:taxon-name-part taxon-name-part-type="family">Rubiaceae</tp:taxon-name-part></tp:taxon-name>.</article-title><source>Nordic Journal of Botany</source><volume>3</volume>(<issue>4</issue>): <fpage>455</fpage>–<lpage>469</lpage>. <ext-link xlink:href="10.1111/j.1756-1051.1983.tb01453.x" ext-link-type="doi" xlink:type="simple">https://doi.org/10.1111/j.1756-1051.1983.tb01453.x</ext-link></mixed-citation></ref></ref-list></tp:taxon-treatment>
