# Supplementary material for: ﻿Checklist of the genus Ridsdalea (Rubiaceae, Gardenieae) in Vietnam with description of the new species R.backanensis
Source: PhytoKeys. 2024 Mar 1;239:1–12. doi: 10.3897/phytokeys.239.113017 (PMC10924167; doi:10.3897/phytokeys.239.113017)
Supplement: XML Treatment for Ridsdalea wittii [file phytokeys.239.113017-treatment7.xml]

<!DOCTYPE tp:taxon-treatment
  PUBLIC "-//TaxonX//DTD Taxonomic Treatment Publishing DTD v0 20100105//EN" "tax-treatment-NSO.dtd">
<tp:taxon-treatment xmlns:tp="http://www.plazi.org/taxpub"><tp:treatment-meta><kwd-group><label>Taxon classification</label><kwd>
                <named-content content-type="kingdom">Plantae</named-content>
              </kwd><kwd>
                <named-content content-type="order">Gentianales</named-content>
              </kwd><kwd>
                <named-content content-type="family">Rubiaceae</named-content>
              </kwd></kwd-group><mixed-citation publication-type="journal"><person-group><name><surname>Van Phung</surname><given-names>Khoa</given-names></name><name><surname>Averyanov</surname><given-names>Leonid V.</given-names></name><name><surname>Maisak</surname><given-names>Tatiana V.</given-names></name><name><surname>Krupkina</surname><given-names>Ludmila I.</given-names></name><name><surname>Cao</surname><given-names>Hai Xuan</given-names></name><name><surname>Nguyen</surname><given-names>Cuong Huu</given-names></name></person-group><article-title>﻿Checklist of the genus <italic><tp:taxon-name><tp:taxon-name-part taxon-name-part-type="genus" reg="Ridsdalea">Ridsdalea</tp:taxon-name-part></tp:taxon-name></italic> (<tp:taxon-name><tp:taxon-name-part taxon-name-part-type="family">Rubiaceae</tp:taxon-name-part></tp:taxon-name>, <tp:taxon-name><tp:taxon-name-part taxon-name-part-type="tribe">Gardenieae</tp:taxon-name-part></tp:taxon-name>) in Vietnam with description of the new species <italic><tp:taxon-name><tp:taxon-name-part taxon-name-part-type="genus" reg="Ridsdalea">R.</tp:taxon-name-part><tp:taxon-name-part taxon-name-part-type="species" reg="backanensis">backanensis</tp:taxon-name-part></tp:taxon-name></italic></article-title><source>PhytoKeys</source><day>01</day><month>03</month><year>2024</year><volume>239</volume><fpage>1</fpage><lpage>12</lpage><pub-id pub-id-type="doi">10.3897/phytokeys.239.113017</pub-id></mixed-citation></tp:treatment-meta><tp:nomenclature><label>﻿</label><tp:taxon-name>
              <object-id xmlns:xlink="http://www.w3.org/1999/xlink" content-type="arpha" xlink:type="simple">4464F403-074D-5196-B797-D762FFEF2F87</object-id>
              <tp:taxon-name-part taxon-name-part-type="genus" reg="Ridsdalea">Ridsdalea</tp:taxon-name-part>
              <tp:taxon-name-part taxon-name-part-type="species" reg="wittii">wittii</tp:taxon-name-part>
            </tp:taxon-name><tp:taxon-authority>(Craib) J.T.Pereira (in Wong and Pereira 2016: 53).</tp:taxon-authority><tp:nomenclature-citation-list><tp:nomenclature-citation><tp:taxon-name>
                  <tp:taxon-name-part taxon-name-part-type="status">≡</tp:taxon-name-part>
                  <tp:taxon-name-part taxon-name-part-type="genus" reg="Randia">Randia</tp:taxon-name-part>
                  <tp:taxon-name-part taxon-name-part-type="species" reg="wittii">wittii</tp:taxon-name-part>
                </tp:taxon-name><comment> Craib (<xref ref-type="bibr" rid="B6">Craib 1911</xref>: 392). Type. Thailand. Lower Siam: Korat, in dry deciduous jungle, 60 m, <italic>Witt s.n.</italic> (not located). </comment></tp:nomenclature-citation></tp:nomenclature-citation-list></tp:nomenclature><tp:treatment-sec sec-type="distribution" id="SECID0EUEAG"><title>Distribution.</title><p>NE Thailand, Laos, S Vietnam (Khanh Hoa Province).</p></tp:treatment-sec><ref-list><ref id="B6"><mixed-citation xmlns:xlink="http://www.w3.org/1999/xlink" xlink:type="simple"><person-group><name name-style="western"><surname>Craib</surname><given-names>WG</given-names></name></person-group> (<year>1911</year>) <article-title>Contributions to the flora of Siam. II. List of Siamese plants, with descriptions of new species.</article-title><source>Bulletin of Miscellaneous Information</source><volume>1911</volume>(<issue>10</issue>): <fpage>385</fpage>–<lpage>476</lpage>. <ext-link xlink:href="10.2307/4115077" ext-link-type="doi" xlink:type="simple">https://doi.org/10.2307/4115077</ext-link></mixed-citation></ref></ref-list></tp:taxon-treatment>
